# Supplementary material for: The Crosstalk of Melatonin and Hydrogen Sulfide Determines Photosynthetic Performance by Regulation of Carbohydrate Metabolism in Wheat under Heat Stress
Source: Plants (Basel). 2021 Aug 26;10(9):1778. doi: 10.3390/plants10091778 (PMC8465529; doi:10.3390/plants10091778)
Supplement: Supplementary file 1 [file plants-10-01778-s001.zip]

Archive with 1 entries (1 files):
- plants-1276080-supplementary file.pdf
